# Supplementary material for: Testing the Role of Natural and Sexual Selection on Testes Size Asymmetry in Anurans
Source: Biology (Basel). 2023 Jan 18;12(2):151. doi: 10.3390/biology12020151 (PMC9952133; doi:10.3390/biology12020151)
Supplement: Supplementary file 1 [file biology-12-00151-s001.zip]

Archive with 1 entries (1 files):
- biology-2103577-supplementary.pdf
